# Supplementary material for: Modelling fatality curves of COVID-19 and the effectiveness of intervention strategies
Source: PeerJ. 2020 Jun 23;8:e9421. doi: 10.7717/peerj.9421 (PMC7319030; doi:10.7717/peerj.9421)
Supplement: Supplemental Information 1 — The dataset is compiled from data provided by Johns Hopkins University at https://data.humdata.org/dataset/novel-coronavirus-2019-ncov-cases. [file peerj-08-9421-s001.csv]

Days since first death	China	Italy	Spain	Iran	Brazil
0	17	1	1	2	1
1	18	2	2	2	3
2	26	3	3	4	6
3	42	7	5	5	11
4	56	10	10	8	15
5	82	12	17	12	25
6	131	17	28	16	34
7	133	21	35	19	46
8	171	29	54	26	59
9	213	34	55	34	77
10	259	52	133	43	92
11	361	79	195	54	114
12	425	107	289	66	136
13	491	148	342	77	163
14	563	197	533	92	201
15	633	233	623	107	242
16	718	366	830	124
17	805	463	1043	145
18	905	631	1375	194
19	1012	827	1772	237
20	1112	1016	2311	291
21	1259	1266	2991	354
22	1369	1441	3647	429
23	1521	1809	4365	514
24	1663	2158	5138	611
25	1766	2503	5982	724
26	1864	2978	6803	853
27	2003	3405	7716	988
28	2116	4032	8464	1135
29	2238	4825	9387	1284
30	2345	5476		1433
31	2443	6077		1556
32	2595	6820		1685
33	2665	7503		1812
34	2717	8215		1934
35	2746	9134		2077
36	2790	10023		2234
37	2837	10779		2378
38	2872	11591		2517
39	2914	12428		2640
40	2947	13155		2757
41	2983			2898
42	3015			3036
43	3044
44	3072
45	3100
46	3123
47	3139
48	3161
49	3172
50	3180
51	3193
52	3203
53	3217
54	3230
55	3241
56	3249
57	3253
58	3259
59	3274
60	3274
61	3281
62	3285
63	3291
64	3296
65	3299
66	3300
67	3300
68	3305
69	3312
70	3312
