# Supplementary material for: Modelling fatality curves of COVID-19 and the effectiveness of intervention strategies
Source: PeerJ. 2020 Jun 23;8:e9421. doi: 10.7717/peerj.9421 (PMC7319030; doi:10.7717/peerj.9421)
Supplement: Supplemental Information 2 — Mitigation Strategies [file peerj-08-9421-s002.py]

# CODE

#!/usr/bin/env python3
# -*- coding: utf-8 -*-
"""
Created on Fri Apr  3 20:20:37 2020

@author: gersonduarte-filho
"""
import pandas as pd
import numpy as np
import matplotlib.pyplot as plt
from datetime import datetime,timedelta
from sklearn.metrics import mean_squared_error
from scipy.optimize import curve_fit
from scipy.optimize import fsolve
import matplotlib.pyplot as plt
#plt.style.use('ggplot')
plt.style.use('default')
import lmfit
from scipy.special import hyp2f1
from scipy.interpolate import InterpolatedUnivariateSpline
import math

###### The Richards growth model 


def f_ric(x,K,alpha,r,tc):
    return K/(1+alpha*np.exp(-r*alpha*(x-tc)))**(1/alpha)


### Adoption time (in days)

t0=39


####### Italy parameters obtained from Fig. 2(a) fit 

K=26978
alpha= 0.21
r= 0.437
tc= 37.1
x=list(range(0,80))

#print(x)
#print(len(x))

#print(f_ric(t0,25737.1887904,0.2418180757092,0.3997709957623,36.68022143837))
print(f_ric(t0,K,alpha,r,tc))


################ Late Strategies Italy with eta = 20%

y=f_ric(t0,K,alpha,r,tc)/K
R1= 20
gamma1=1-(R1)/100
alpha1=0.29
x1=(1-(y/gamma1)**alpha1)/(1-y**alpha)
r1=r/x1
K1=K*gamma1


#print(gamma1,r1,K1,y,alpha1)

#alpha1=np.log(1-x1*(1-y**alpha))/np.log(y/gamma1)
tc1=t0+(1/(alpha1*r1))*np.log(((K1/f_ric(t0,K,alpha,r,tc))**alpha1-1)/alpha1)
#tc1=34.39599343
xa=list(range(40,80))

print(r1,alpha1,tc1)

################## Late Strategies Italy with eta = 45%

R2=45
gamma2=1-R2/100
alpha2=0.93
x2=(1-(y/gamma2)**alpha2)/(1-y**alpha)
r2=r/x2
K2=K*gamma2
#alpha2=np.log(1-x2*(1-y**alpha))/np.log(y/gamma2)
tc2=t0+(1/(alpha2*r2))*np.log((1/alpha2)*((K2/f_ric(t0,K,alpha,r,tc))**alpha2-1))
#tc2=35.54000448

print(r2,K2,tc2)

plt.plot(x,[f_ric(i,K,alpha,r,tc) for i in x], color = 'black', linewidth = 2, label = "No action")
plt.plot(xa,[f_ric(i,K1,alpha1,r1,tc1) for i in xa], color = 'red', linewidth = 2, label = "Action 1: $\eta=20$%")
plt.plot(xa,[f_ric(i,K2,alpha2,r2,tc2) for i in xa], color = 'blue', linewidth = 2, label = "Action 2: $\eta=45$%")
plt.xlabel("Days since first death", fontsize=16)
plt.ylabel("Cumulative number of deaths",fontsize=16)
plt.legend(fontsize=14)
plt.xticks(fontsize=12, rotation=0)
plt.yticks(fontsize=12, rotation=0)
#plt.title("Number of fatalities in Italy")
plt.tight_layout()
plt.savefig("MitigationStrategies-fig5.eps")
plt.show()
