# Supplementary material for: Modelling fatality curves of COVID-19 and the effectiveness of intervention strategies
Source: PeerJ. 2020 Jun 23;8:e9421. doi: 10.7717/peerj.9421 (PMC7319030; doi:10.7717/peerj.9421)
Supplement: Supplemental Information 3 — Intervention efficiency [file peerj-08-9421-s003.py]

#!/usr/bin/env python3
# -*- coding: utf-8 -*-
"""
Created on Thu Apr  2 17:13:37 2020

@author: gersonduarte-filho
"""

import pandas as pd
import numpy as np
import matplotlib.pyplot as plt
from datetime import datetime,timedelta
from sklearn.metrics import mean_squared_error
from scipy.optimize import curve_fit
from scipy.optimize import fsolve
import matplotlib.pyplot as plt
plt.style.use('default')
import lmfit
from scipy.special import hyp2f1
from scipy.interpolate import InterpolatedUnivariateSpline
import math


########### Intervention efficiency ###################

########### Varying alpha (r ffixed) #########################


###### Defining the Richards growth model 

def f_ric(x,K,alpha,r,tc):
    return K/(1+alpha*np.exp(-r*alpha*(x-tc)))**(1/alpha)


###### Defining Intervention effciency
    
def eta(x,alpha,alpha1,K,r,z,tc):
    y=f_ric(x,K,alpha,r,tc)/K
    return 100*(1-y/(1-z*(1-y**alpha))**(1/alpha1))

##### Italy's Parameters obtained via Fit #####


K=26978
alpha= 0.21
r= 0.437
tc= 37.1
x=list(range(0,80))

x1=1
alpha1=0.3
alpha2=0.9

print(eta(39,alpha,alpha1,K,r,x1,tc))
print(eta(39,alpha,alpha2,K,r,x1,tc))


plt.plot(x,[eta(i,alpha,alpha1,K,r,x1,tc) for i in x],color = 'red', linewidth= 2, label= "$\\alpha^{'}=0.3$")
plt.plot(x,[eta(i,alpha,alpha2,K,r,x1,tc) for i in x],color='blue',linewidth= 2, label= "$\\alpha^{'}=0.9$")
plt.plot([39], [20.71189933215515], marker='o', markersize=5, color="black")
plt.plot([39], [44.73877834757055], marker='o', markersize=5, color="black")
plt.xlabel("Days since first death", fontsize=16)
plt.ylabel("Intervention efficiency",fontsize=16)
plt.legend(fontsize=14)
plt.xticks(fontsize=12, rotation=0)
plt.yticks(fontsize=12, rotation=0)
#plt.title("Mitigation efficiency in Italy")
plt.tight_layout()
plt.savefig("Interventionefficiency-var_alpha.eps")
plt.show()
